# Supplementary material for: Potential Involvement of Myostatin in Smooth Muscle Differentiation in Pleomorphic Leiomyosarcoma
Source: Int J Mol Sci. 2025 Aug 8;26(16):7676. doi: 10.3390/ijms26167676 (PMC12386979; doi:10.3390/ijms26167676)
Supplement: Supplementary file 1 [file ijms-26-07676-s001.zip]

Archive with 3 entries (3 files):
- ijms-3431260-supplementary.pdf
- Supplementary Figure legends 08072025.pdf
- Supplementary Table S1  08072025.xlsx
