# Supplementary material for: Potential Involvement of Myostatin in Smooth Muscle Differentiation in Pleomorphic Leiomyosarcoma
Source: Int J Mol Sci. 2025 Aug 8;26(16):7676. doi: 10.3390/ijms26167676 (PMC12386979; doi:10.3390/ijms26167676)
Supplement: Supplementary file 1 [file ijms-26-07676-s001.zip › Supplementary Table S1 08072025.xlsx]

## Sheet: methods
Supplementary Table S1. Antibodies used in this study.
Antibody	Host	Clonality	Antigen retrieval	Dilution	Source
Myostatin	Rabbit	Polyclonal	121℃, 10min, Citrate (pH 6.0)	1:400	Abcam
αSMA	Mouse	Monoclonal		1:100	DAKO
Desmin	Mouse	Monoclonal	121℃, 10min, Citrate (pH 6.0)	1:1	DAKO
Human Muscle Actin	Mouse	Monoclonal	121℃, 10min, Citrate (pH 6.0)	1:100	DAKO
h-caldesmon	Mouse	Monoclonal	98℃, 30min, Tris EDTA	1:1	DAKO
l-caldesmon	Mouse	Monoclonal	121℃, 10min, Citrate (pH 6.0)	1:100	BD Transduction Laboratories
